# Supplementary material for: Magnesium Picolinate Improves Bone Formation by Regulation of RANK/RANKL/OPG and BMP-2/Runx2 Signaling Pathways in High-Fat Fed Rats
Source: Nutrients. 2021 Sep 24;13(10):3353. doi: 10.3390/nu13103353 (PMC8538721; doi:10.3390/nu13103353)
Supplement: Supplementary file 1 [file nutrients-13-03353-s001.zip]

Archive with 1 entries (1 files):
- nutrients-1391989-Supplementary.pdf
